# Supplementary material for: Correlation between Adrenoceptor Expression and Clinical Parameters in Degenerated Lumbar Intervertebral Discs
Source: Int J Mol Sci. 2022 Dec 5;23(23):15358. doi: 10.3390/ijms232315358 (PMC9739018; doi:10.3390/ijms232315358)
Supplement: Supplementary file 1 [file ijms-23-15358-s001.zip]

Archive with 1 entries (1 files):
- ijms-1922086-Supplementary.pdf
